# Supplementary material for: Transposable Element Expression and Regulation Profile in Gonads of Interspecific Hybrids of Drosophila arizonae and Drosophila mojavensis wrigleyi
Source: Cells. 2021 Dec 18;10(12):3574. doi: 10.3390/cells10123574 (PMC8700503; doi:10.3390/cells10123574)
Supplement: Supplementary file 1 [file cells-10-03574-s001.zip]

Archive with 1 entries (1 files):
- cells-1479429-supplementary.xlsx
