# Supplementary material for: Transposable Element Expression and Regulation Profile in Gonads of Interspecific Hybrids of Drosophila arizonae and Drosophila mojavensis wrigleyi
Source: Cells. 2021 Dec 18;10(12):3574. doi: 10.3390/cells10123574 (PMC8700503; doi:10.3390/cells10123574)
Supplement: Supplementary file 1 [file cells-10-03574-s001.zip › cells-1479429-supplementary.xlsx]

## Sheet: Table S1
Table S1. Expression level of TE families identified in hybrid ovaries and their respective inheritance profile. TEs are considered differentially expressed when log2(Fold-Change) > |1| and p-value adjusted <0.01
TE family	H♀mwri♂ari x D. arizonae		H♀mwri♂ari x D. m. wrigleyi		H♀ari♂mwri x D. arizonae		H♀ari♂mwri x D. m. wrigleyi
	log2(Fold-Change)	p-value adjusted	log2(Fold-Change)	p-value adjusted	log2(Fold-Change)	p-value adjusted	log2(Fold-Change)	p-value adjusted
BARI-1	5.44309	4.04561e-21	1.88908	0.000221589	1.45373	0.0102864	2.93126	1.55506e-09
BARI-11	0.411544	0.629403	0.956733	0.0690027	6.12672	5.00085e-27	1.64036	0.12409
BEL-1	0.175097	0.714221	0.498427	0.0659986	-0.108503	0.884451	0.214827	0.548858
BEL-10	-0.107719	0.800604	-0.569478	0.00632142	0.0509048	0.937537	-0.410854	0.0860841
BEL-13	-3.0118	0.13	-0.00394541	0.998618	-2.54048	0.193846	0.467376	0.831947
BEL-2	1.37469	0.183211	-0.550949	0.579858	0.660864	0.710895	-1.26478	0.16846
BEL-20	-1.62781	0.6	2.19859	0.562868	0.127527	0.970493	3.95392	0.284204
BEL-21	2.48231	0.00134072	-1.06882	0.124934	2.23538	0.007365	-1.31576	0.0739628
BEL-22	-0.34327	0.82	1.97219	0.251148	-1.31303	0.417308	1.00243	0.753637
BEL-3	-0.712526	0.000270098	0.843801	1.79972e-06	-0.932736	4.14992e-07	0.623591	0.00118404
BEL-4	-0.030196	0.921918	-0.360485	0.00588525	0.125351	0.67251	-0.204938	0.196504
BEL-5	3.44287	4.77183e-73	0.608456	0.00573438	2.9054	1.39504e-51	0.0709856	0.842559
BEL-6	-0.24625	0.863837	2.55974	5.22209e-05	-0.69549	0.621264	2.1105	0.00204883
BEL-7	-2.33924	0.409948	0.239477	0.936161	-0.933552	0.854205	1.64516	0.516567
BEL-8	-0.782909	0.0224578	1.32137	2.86475e-06	-0.943726	0.0047087	1.16055	9.45336e-05
BLOOD	-0.402526	0.878966	0.891118	0.584754	0.386862	0.911888	1.68051	0.274122
BS	1.0815	0.5	5.9436	0.5	0.506834	0.758162	5.36893	0.0667913
BS2	-0.543428	0.480093	1.53963	0.00204846	-1.07856	0.118064	1.0045	0.0887366
BS3	-0.433194	0.847672	1.76286	0.161168	0.152815	0.960805	2.34887	0.0690858
But2	-0.615933	0.684326	1.9877	0.0174553	-0.893491	0.60812	1.71014	0.0680487
Copia	-1.81859	0.230316	11.0315	6.378e-09	-0.901242	0.729431	11.9488	2.62307e-10
Copia-1	-2.4129	0.000746118	0.783261	0.313142	-2.14247	0.005302	1.05369	0.190229
Copia-2	0.656627	0.589943	4.12577	4.13861e-10	-1.97023	0.0266596	1.49892	0.0656622
Copia-29	3.99502	4.61204e-18	1.47014	0.000916549	0.366939	0.795276	-2.15794	1.30375e-05
Copia-3	3.02251	1.37343e-05	-0.861161	0.276626	-1.77701	0.0484597	-5.66068	2.50763e-20
Copia-4	0.700319	0.251869	1.35488	0.00177998	-0.179632	0.891644	0.474925	0.415899
Copia-5	-1.00869	0.481724	1.46418	0.149363	-0.941741	0.623715	1.53113	0.166237
Copia-7	0.90137	0.637449	5.64142	2.63503e-08	-3.74754	0.00197584	0.992506	0.504608
CR1-1	-0.335665	0.107723	1.08776	7.35434e-13	-0.423047	0.0450196	1.00038	6.30549e-11
CR1-2	0.490846	0.691089	0.991886	0.61962	-0.00222143	0.999633	0.498818	0.840064
CR1-3	-1.58663	0.478933	3.85268	0.145151	-2.30564	0.312626	3.13367	0.242393
DM412	0	1	-2.80037	0.52214	4.73326	0.270493	1.82041	0.661418
DNA8-1	-0.677438	0.561783	0.521444	0.580028	-0.227093	0.912295	0.971789	0.277867
DNAREP1	0.945707	0.173899	-0.315523	0.64861	0.841939	0.33439	-0.419291	0.566072
DNA-TA-1	-0.0602219	0.907626	0.454291	0.0632134	-0.250343	0.600358	0.264169	0.379831
FW	-1.14806	0.72542	3.19099	0.367348	-0.573926	0.859256	3.76512	0.283445
G	-0.348081	0.797002	2.75871	0.000526998	-0.342849	0.849196	2.76394	0.000963735
G2	-0.456486	0.718081	3.30545	0.174191	1.37531	0.673497	5.13725	0.0309237
G3	0.306008	0.912427	-0.751802	0.626498	0.588654	0.857594	-0.469156	0.796357
Galileo	-0.0757974	0.813313	0.0282614	0.907093	0.053938	0.909077	0.157997	0.442663
GTWIN	-5.4786	0.0183881	-0.0571278	0.986327	-5.02405	0.053867	0.397417	0.905965
Gypsy	-3.94689	0.439342	1.62016	0.726538	-5.67554	0.291353	-0.108492	0.985362
Gypsy-1	-0.131622	0.959133	2.52238	0.0129448	-2.82957	0.0228639	-0.175568	0.916574
Gypsy-10	-3.93628	0.0160409	1.20855	0.484675	-0.122598	0.977386	5.02223	0.000392693
Gypsy-11	-0.345994	0.907766	6.80611	2.17713e-08	-5.36856	9.32309e-05	1.78355	0.272664
Gypsy-12	0.576314	0.000546313	-0.23933	0.162222	0.103251	0.79303	-0.712393	2.15845e-06
Gypsy-13	0.0415793	0.968192	0.775621	0.0735216	-0.708299	0.277707	0.0257427	0.972339
Gypsy-14	-2.2029	0.00155302	-0.240278	0.796338	-2.24764	0.00145493	-0.285012	0.776859
Gypsy-15	-0.400128	0.258178	-0.423816	0.121308	-0.226082	0.69767	-0.249771	0.459557
Gypsy-16	7.12532	1.75703e-34	0.524359	0.161817	0.182727	0.946287	-6.41824	2.89339e-30
Gypsy-17	-0.671414	0.629106	1.63628	0.0672948	-1.01371	0.512485	1.29398	0.208353
Gypsy-18	-0.347754	0.945473	4.60369	0.0274884	-5.4717	0.0343668	-0.520255	0.875429
Gypsy-19	-0.871569	0.533216	-0.364626	0.799004	0.754296	0.571009	1.26124	0.586791
Gypsy-2	-1.81382	0.32205	0.262113	0.893298	0.376692	0.920671	2.45263	0.0903553
Gypsy-20	-2.16333	0.374147	-0.790734	0.728579	-2.04131	0.512485	-0.66871	0.793709
Gypsy-21	-0.268004	0.736139	-0.140745	0.817298	-0.333644	0.734224	-0.206385	0.746391
Gypsy-22	0.279165	0.221385	0.0964333	0.664666	0.217888	0.494557	0.0351562	0.89894
Gypsy-23	-0.095989	0.726759	-0.514123	0.000195549	-0.0324765	0.942187	-0.450611	0.00243318
Gypsy-24	-0.0477889	0.974613	0.0460582	0.96351	0.105098	0.954658	0.198945	0.838396
Gypsy-25	0.165161	0.561806	-0.471982	0.00475701	0.159067	0.67687	-0.478076	0.00752353
Gypsy-26	8.63071	0	-0.651619	1.06391e-12	-0.0596076	0.865206	-9.34193	0
Gypsy-28	-1.39836	0.313506	2.84571	0.14255	-0.202818	0.878707	4.04125	0.13052
Gypsy-29	-1.45827	0.245391	-0.157452	0.912257	-1.43391	0.349396	-0.133096	0.929845
Gypsy-3	-0.240195	0.729608	2.71487	5.31915e-14	-1.07869	0.0144886	1.87638	1.07913e-06
Gypsy-30	-0.0451625	0.984737	0.324336	0.817298	0.316486	0.910433	0.685984	0.615319
Gypsy-31	-0.503725	0.0510578	-0.5359	0.0120882	-0.35568	0.300839	-0.387855	0.116533
Gypsy-33	-0.277556	0.853063	-0.539177	0.536237	-1.04568	0.406274	-1.3073	0.108754
Gypsy-35	-1.55618	0.29365	4.30195	0.0356973	-1.0907	0.452974	4.76743	0.0187137
Gypsy-36	-1.12628	0.167646	2.32263	0.000360818	-0.701944	0.572637	2.74696	2.9815e-05
Gypsy-38	-0.0645542	0.944316	-0.458236	0.285815	-0.0519036	0.963304	-0.445586	0.348134
Gypsy-39	-5.74187	0.0708047	0	1	-0.38995	0.891344	5.20837	0.10178
Gypsy-4	-0.141019	0.797002	0.791584	0.00318178	-0.423145	0.363248	0.509458	0.106881
Gypsy-40	-2.98485	0.0544689	0.817399	0.626881	-1.09327	0.710245	2.70898	0.0603865
Gypsy-41	-0.514156	0.642663	-0.564957	0.764933	-0.605721	0.870885	-0.656522	0.747502
Gypsy-42	2.35751	9.2531e-14	-0.497654	0.181472	2.03796	5.63477e-10	-0.817203	0.0277178
Gypsy-43	1.28002	0.454554	0.308126	0.843796	0.884698	0.732949	-0.0871946	0.963302
Gypsy-44	-8.44608	0.0041926	-1.09825	0.792969	-5.72649	0.0345247	1.62134	0.652724
Gypsy-45	-3.96504	0.0445127	-1.30086	0.551506	-1.00061	0.771381	1.66357	0.394772
Gypsy-46	-2.34358	0.128149	1.32642	0.365633	-1.32226	0.589699	2.34774	0.0980086
Gypsy-47	-7.40024	0.0931828	1.28863	0.808098	-6.20411	0.251431	2.48476	0.63517
Gypsy-49	-0.0547523	0.982055	3.77091	0.000117965	-0.540486	0.825599	3.28517	0.00182607
Gypsy-5	-0.651248	0.600359	3.14502	4.26194e-06	-0.816779	0.58304	2.97949	2.80337e-05
Gypsy-50	0.0322244	0.969437	0.0561438	0.916549	-0.143761	0.88552	-0.119842	0.827539
Gypsy-51	1.64728	0.349556	-2.16438	0.144709	2.75827	0.105801	-1.05339	0.673218
Gypsy-52	-0.828069	0.861494	-1.02712	0.828772	-3.25539	0.501714	-3.45444	0.47619
Gypsy-53	-0.0139118	0.989454	1.22806	0.466707	1.49541	0.529506	2.73737	0.0716201
Gypsy-57	-1.58188	0.430051	2.27271	0.180957	-0.363293	0.924613	3.4913	0.0371769
Gypsy-6	2.6266	6.07767e-294	3.09499	0	-0.504039	6.5995e-10	-0.0356539	0.791446
Gypsy-60	-1.00841	0.0421009	2.038	1.12262e-06	-1.04557	0.0501532	2.00084	3.08593e-06
Gypsy-62	-0.868752	0.107134	0.834282	0.0787137	-0.949592	0.109397	0.753443	0.154626
Gypsy-7	-0.409467	0.344105	1.17893	3.77086e-05	-0.492527	0.300439	1.09587	0.000274686
Gypsy-8	-0.0795885	0.777271	-0.487852	0.000306843	-0.00855647	0.983616	-0.41682	0.0045565
Gypsy-9	-0.150143	0.639294	0.587545	0.00103113	-0.35295	0.200187	0.384737	0.0656801
Harbinger-1	0.531785	0.427732	-0.410653	0.429502	0.313635	0.768842	-0.628803	0.23433
hAT-1	-0.533648	0.180956	1.40542	7.11339e-07	-0.524678	0.270575	1.41439	9.4417e-07
hAT-2	-1.89311	0.000105094	1.58555	0.000852147	-0.318344	0.784449	3.16032	7.26032e-13
hAT-3	-1.75105	0.000160607	0.969731	0.0635179	-0.948903	0.123542	1.77188	0.00025792
hAT-4	-0.135767	0.972851	1.11143	0.603971	-0.455143	0.928096	0.792049	0.752535
hAT-5	0.133425	0.920167	4.03552	0.0563806	-2.25115	0.490879	1.65094	0.57732
hAT-6	1.3927	0.390139	-1.02058	0.49667	2.29233	0.149361	-0.120947	0.969251
hAT-8	-1.79338	0.63512	1.48253	0.635995	0.917734	0.875477	4.19364	0.118713
hAT-9	-1.2261	0.206001	1.46833	0.07822	0.410454	0.8193	3.10489	3.71842e-05
Helena	0.0522713	0.975525	3.44915	1.73254e-07	-1.8177	0.0381457	1.57918	0.0469961
Helitron-1	-0.14082	0.516174	0.796667	7.92551e-11	-0.333785	0.0557956	0.603702	2.64251e-06
Helitron-2	0.313433	0.304924	0.833084	5.59487e-05	0.110786	0.847102	0.630437	0.00592316
Helitron-21	-0.20982	0.915388	0.531701	0.79434	0.543826	0.779011	1.28535	0.521275
Helitron-3	0	1	-3.81205	0.380415	4.25938	0.325108	0.334853	0.935473
Helitron-5	1.43083	1.17827e-05	2.04913	1.18923e-11	-0.242537	0.764723	0.375768	0.38847
HeT-A3	0.776956	0.00115357	0.676877	0.00181439	-0.0150592	0.98266	-0.115138	0.733559
HMSBEAGLE	0.923206	0.753755	1.69329	0.583927	0.490989	0.868567	1.26108	0.685574
Hoana1	-0.600018	0.532982	1.5489	0.0194022	-0.617805	0.621264	1.53111	0.0327599
Hoana2	0.00222011	0.998923	0.605023	0.586612	-0.283717	0.910541	0.319085	0.815597
Hoana4	-2.95402	0.261275	2.3152	0.298601	0.112467	0.983616	5.38168	0.00826782
Hoana5	2.10475	0.228776	1.96485	0.160275	0.904195	0.776256	0.7643	0.690738
Hoana6	0.259008	0.793029	1.14817	0.0274499	0.115005	0.940291	1.00417	0.0852566
Hoana7	-0.304262	0.791018	-0.617779	0.355127	0.0861932	0.959298	-0.227324	0.79385
Hogri1	0.0475722	0.919589	-0.223619	0.34625	-0.0250482	0.968783	-0.29624	0.230801
Homo1	0.273713	0.786733	0.318408	0.633133	0.198335	0.894619	0.24303	0.752535
Homo10	0.246913	0.456366	-0.338949	0.138008	0.229964	0.604926	-0.355898	0.152213
Homo11	-0.832929	0.178073	3.41376	3.65742e-14	-0.420407	0.690312	3.82629	5.6754e-18
Homo2	1.94356	2.38914e-05	-0.0668785	0.919108	1.93426	3.88569e-05	-0.0761731	0.912876
Homo3	2.63503	2.4703e-10	-0.357379	0.48762	2.42902	1.6722e-08	-0.563392	0.280475
Homo4	-0.220366	0.779763	0.0907357	0.879373	-0.218214	0.834547	0.0928875	0.88628
Homo5	-0.650402	0.744856	0.984177	0.467105	-0.300876	0.922932	1.3337	0.338076
Homo6	-0.231892	0.341473	0.12511	0.552344	-0.29627	0.259001	0.060733	0.816665
Homo7	0.140829	0.868927	-0.25517	0.616044	-0.629247	0.333504	-1.02525	0.0147131
Homo8	-0.509084	0.472768	1.67788	8.63412e-05	-0.826012	0.236247	1.36095	0.00348766
Homo9	5.27093	3.02071e-110	-0.236049	0.33549	5.07587	1.55084e-101	-0.431109	0.0702985
Hopers2	-0.545657	0.588803	1.63412	0.0129569	-0.479881	0.731015	1.69989	0.0155437
Hopers3	-0.529773	0.78116	1.02593	0.611526	-0.0359671	0.984758	1.51973	0.446661
Hopseu2	-1.59105	0.413747	1.71924	0.280936	0.00411178	0.998778	3.3144	0.0266513
Howilli1	0.634252	0.165505	0.39668	0.324334	0.638121	0.23542	0.400549	0.365475
Howilli2	0.131746	0.65573	0.659016	2.81372e-05	0.214163	0.499613	0.741433	3.36523e-06
Howilli3	-0.81184	0.609419	1.1435	0.50121	-1.39358	0.387574	0.561763	0.744319
Howilli4	0.242664	0.829981	0.254578	0.734679	0.0918693	0.955063	0.103784	0.909248
Howilli5	0.663131	0.761115	0.134446	0.939364	0.41433	0.903264	-0.114355	0.951487
Hoyak1	0.506142	0.600979	0.932156	0.134482	-0.180903	0.917416	0.245111	0.785553
Hoyak2	2.30645	0.0445127	-0.348347	0.78878	-0.316526	0.917503	-2.97132	0.00284281
Hoyak3	-1.06875	0.413511	-0.000735067	0.999516	-0.415865	0.8569	0.65215	0.591768
I-1	2.9232	0.00040375	0.0863807	0.945658	3.02721	0.000288069	0.190396	0.881169
I-2	0.682244	0.013514	0.0683821	0.845132	1.11452	3.02536e-06	0.50066	0.0614843
I-4	-0.870297	0.406624	-0.694033	0.397007	0.26063	0.899355	0.436894	0.662708
I-6	-0.263786	0.88929	-0.517897	0.647196	0.284457	0.910777	0.0303469	0.983578
I-8	3.49257	0.0445127	0.149641	0.940296	2.46771	0.293292	-0.875227	0.632873
Invader-4	-2.1219	0.301009	3.98691	0.109944	-1.39039	0.490588	4.71842	0.0556766
Invader-6	-2.1989	0.196856	0.906184	0.606338	-2.24641	0.25944	0.858677	0.664123
ISFUN1	-0.409442	0.755086	0.870128	0.274778	-0.816997	0.540907	0.462573	0.652102
IVK	0.295972	0.836823	-1.80532	0.353729	-1.19545	0.800028	-3.29675	0.113449
Jockey	2.68558	0.0183483	0.929123	0.389013	1.28666	0.506755	-0.469796	0.739338
Jockey-1	-0.172635	0.683968	0.151046	0.618273	-0.177071	0.750376	0.14661	0.665576
Jockey-10	0.176964	0.918276	0.282429	0.792693	0.592967	0.734316	0.698432	0.485202
Jockey-11	-0.0177153	0.989282	1.89598	0.34651	0.0226288	0.995427	1.93632	0.381453
Jockey-12	0.04261	0.986482	1.74956	0.149071	-1.10519	0.626569	0.601761	0.726212
Jockey-13	0.315541	0.906098	3.23258	0.0137651	-1.38286	0.569614	1.53418	0.370111
Jockey-15	0.347866	0.855677	8.22886	6.69475e-06	-1.57954	0.284653	6.30145	0.00165932
Jockey-2	-0.491838	0.523014	0.27307	0.665913	-1.03685	0.123097	-0.271942	0.697653
Jockey-3	-0.158115	0.490008	-0.381437	0.0072446	-0.121294	0.713902	-0.344616	0.0278136
Jockey-4	-1.01284	4.87323e-06	1.21168	1.80852e-08	-0.54628	0.0626855	1.67824	4.00996e-16
Jockey-5	-1.46923	0.396367	0.842325	0.563165	-0.978616	0.710245	1.33293	0.360311
Jockey-6	-0.171489	0.431728	-0.380068	0.00645651	-0.0551461	0.895362	-0.263725	0.104472
Jockey-7	-3.61789	0.0421009	2.53398	0.116279	-3.25879	0.118904	2.89307	0.0926729
Jockey-8	-0.0260569	0.987201	1.31881	0.0888161	-0.228277	0.910541	1.11659	0.204118
Jockey-9	0.0149455	0.986651	-0.988879	0.00653247	0.314631	0.710895	-0.689193	0.0998033
KBOC	0.783322	0.654101	6.16712	0.00593063	-2.24297	0.232517	3.14083	0.388815
Loa-1	-0.186723	0.155202	0.652984	1.5549e-12	-0.381254	0.00040639	0.458453	2.81568e-06
LOA-2	0.89874	0.188575	-0.20162	0.776445	0.467236	0.687773	-0.633124	0.319193
Mariner-1	-0.612725	0.0204619	1.47199	6.33466e-12	-0.693075	0.00872362	1.39164	1.10296e-10
Mariner-10	-0.698209	0.113015	3.89725	6.0843e-30	-0.688569	0.176875	3.90689	2.43281e-30
Mariner-11	-0.22499	0.657065	1.16748	2.05353e-05	-0.129034	0.869811	1.26343	6.06501e-06
Mariner-12	-0.103419	0.915556	0.434806	0.392289	-0.123857	0.922333	0.414368	0.466265
Mariner-13	-0.582011	0.775179	1.42782	0.237691	-0.861676	0.718227	1.14816	0.414508
Mariner-14	-0.15187	0.856738	1.39556	0.000429004	-0.638315	0.323372	0.909119	0.0497445
Mariner-15	-0.23281	0.797002	0.636738	0.219136	0.400916	0.689144	1.27046	0.00892614
Mariner-16	0.746843	0.384448	0.355427	0.633356	1.02183	0.24876	0.630415	0.384945
Mariner-17	0.337422	0.848648	1.41461	0.124117	-1.14238	0.477467	-0.0651866	0.966728
Mariner-18	-0.483844	0.00479774	1.50828	9.83868e-26	-0.664074	2.74084e-05	1.32805	4.70004e-20
Mariner-19	-0.785482	0.0743923	7.12078	1.01983e-17	-0.71197	0.170791	7.19429	2.9338e-18
Mariner-2	0.323128	0.643928	-0.127205	0.825896	0.0548179	0.963304	-0.395515	0.449115
Mariner-20	-0.784043	0.328955	5.75789	7.49831e-29	-0.644506	0.561533	5.89743	1.9673e-30
Mariner-22	-0.00385878	0.997597	0.645221	0.394934	-0.165153	0.932108	0.483927	0.591138
Mariner-24	4.25324	0.228434	-0.119758	0.970822	3.54317	0.318995	-0.829834	0.801463
Mariner-27	-0.724143	0.447042	2.90585	2.17242e-05	-0.642581	0.618691	2.98741	2.19462e-05
Mariner-28	0.0695998	0.966654	4.51209	5.11267e-07	0.981414	0.391963	5.4239	8.13042e-10
Mariner-3	-0.690239	0.0680318	3.6778	6.95767e-39	-0.676125	0.118904	3.69192	2.56084e-39
Mariner-4	0.128919	0.814993	0.241353	0.459148	0.0811159	0.919254	0.193549	0.614009
Mariner-5	-0.828529	0.379383	0.977154	0.185654	-0.826057	0.489017	0.979625	0.230028
Mariner-6	-0.179572	0.718946	1.22901	1.66308e-06	-0.638894	0.0735157	0.769687	0.00826782
Mariner-7	-0.206204	0.743126	3.2619	3.08988e-24	-0.301367	0.682235	3.16673	5.49509e-23
Mariner-8	-0.399742	0.569999	1.11734	0.0106716	-0.454447	0.605251	1.06264	0.026152
Mariner-9	0.13241	0.827107	1.52736	6.4899e-08	-0.537366	0.240102	0.857582	0.00847299
MARWOLEN1	1.20981	0.302871	0.0148668	0.99438	0.186527	0.966852	-1.00841	0.616949
MDG1	0.605064	0.809151	2.28843	0.382466	-1.80322	0.491128	-0.119855	0.964972
MICROPIA	0.516611	0.7587	0.975089	0.341847	0.0928643	0.972929	0.551342	0.669756
MINOS	-1.01539	0.208075	0.621082	0.389092	0.685173	0.560331	2.32164	8.44936e-05
NOMAD	2.9731	2.86464e-05	1.14626	0.117081	1.83381	0.0443003	0.00696749	0.996392
P	-0.201699	0.760385	-0.116336	0.814101	-0.0285821	0.977876	0.0567804	0.918734
P-1	0.126542	0.908398	-0.325099	0.602811	0.176288	0.904621	-0.275353	0.698589
PARISa-1	1.77501	9.31782e-07	0.128885	0.797846	1.00398	0.0345247	-0.642141	0.122542
PERI	0.957449	0.520196	-0.190279	0.89196	0.42297	0.868658	-0.724758	0.569676
Pifo	-0.496079	0.88637	8.33676	1.32691e-05	-0.602426	0.899355	8.23042	3.34385e-05
piggyBac-1	-1.20883	0.0293727	0.958401	0.0574649	-0.181574	0.895302	1.98565	1.98113e-05
piggyBac-2	-0.204503	0.892157	0.0842465	0.939364	0.0827627	0.969233	0.371512	0.714031
piggyBac-3	-0.198701	0.880661	4.10648	0.0893413	-0.164646	0.973601	4.14053	0.115012
PLACW	0.132063	0.949298	0.940402	0.337371	-0.151473	0.951774	0.656867	0.578269
Polinton-1	-0.650864	0.225162	0.473656	0.300459	-0.262085	0.787112	0.862434	0.0509627
Polinton-2	-0.759694	0.739123	-0.696084	0.761366	-2.34422	0.332279	-2.28061	0.347602
QUASIMODO	2.23474	0.0277193	0.767237	0.439543	1.25684	0.425356	-0.210672	0.87664
R1	-0.238533	0.410361	-0.711217	8.16003e-05	-0.410866	0.128124	-0.883551	9.83625e-07
R1-1	-0.0946022	0.765493	0.803308	1.41105e-07	-0.273319	0.294182	0.624592	0.000119304
R1-12	-0.214534	0.947441	3.85057	0.273944	-4.30198	0.220266	0	1
R1-2	-0.524874	0.631531	1.22066	0.0868178	-0.464549	0.759353	1.28099	0.094967
R1-3	-1.57461	0.0133933	1.63395	0.00702519	-0.119889	0.942595	3.08867	3.68093e-08
R1-4	-0.471929	0.234115	0.188473	0.621148	-0.154395	0.839766	0.506007	0.136805
R1-5	-1.48784	0.0107944	1.21926	0.0279571	-0.312505	0.807014	2.3946	3.08593e-06
R1-6	-0.209679	0.897874	0.633817	0.483321	0.0144789	0.994391	0.857975	0.360957
R1B	1.46893	0.253878	-1.9239	0.0393829	-0.528365	0.834547	-3.92119	1.45901e-05
R2	0.539117	0.529946	1.55	0.00408155	0.122198	0.941499	1.13308	0.0695305
REP-2	1.93686	2.86464e-05	2.78954	3.98476e-10	-0.0333171	0.982228	0.819365	0.169834
ROO	-0.0770164	0.791235	-0.461217	0.000971601	0.0438856	0.919254	-0.340315	0.031239
S	-0.868838	0.13408	2.37894	6.37189e-08	-0.518325	0.566814	2.72945	3.42552e-10
S2	1.06168	0.493149	-1.01094	0.341795	0.682896	0.775027	-1.38972	0.210223
Sola-1	-0.762408	0.58812	7.35606	5.40446e-05	-1.33827	0.336756	6.7802	0.000445594
Stalker-2	-1.84186	0.0260606	2.72355	0.0007225	-1.85762	0.0364723	2.70779	0.00144285
Stalker-4	0.590609	0.844732	0.441087	0.830729	-0.774043	0.839429	-0.923565	0.660059
TABOR	0.763395	0.26668	0.340055	0.590959	0.721446	0.410625	0.298106	0.677889
TART	-0.011433	0.970476	-0.534678	6.9066e-06	-0.0693407	0.835952	-0.592586	8.27639e-07
TC1-2	0.0164713	0.99108	5.34603	0.00855037	-0.392112	0.791555	4.93745	0.0155372
Tetris	-0.325896	0.0440212	-0.577968	4.33127e-06	-0.000852622	0.997946	-0.252925	0.100297
TIRANT	-0.315125	0.949558	11.0971	6.86866e-06	-0.596297	0.919254	10.816	2.32516e-05
Transib-1	0.0656656	0.89954	0.365277	0.150854	-0.313992	0.472392	-0.0143799	0.972696
Transib-11	5.17787	0.0129386	-0.372473	0.810167	5.04883	0.015419	-0.50151	0.746578
Transib-2	-0.434512	0.456218	0.493036	0.244799	-0.190341	0.849079	0.737207	0.0853578
Transib-3	-0.198205	0.792472	-0.312648	0.495336	-0.244426	0.793195	-0.358869	0.470413
Transib-4	0.686135	0.0144655	-0.0942915	0.782131	0.610255	0.0545519	-0.170172	0.619789
Transib-5	0.784611	0.133989	2.54759	9.73998e-11	-0.310236	0.755134	1.45275	0.0010185
Transib-6	-0.636754	0.598666	-2.0173	0.195086	1.44406	0.608924	0.0635106	0.977009
Transib-7	0.744789	0.8241	-1.02657	0.755293	-0.746498	0.828256	-2.51786	0.457062
Transib-8	0.264406	0.937421	3.18663	0.0689378	0.504795	0.904621	3.42702	0.0678317
TV1	0.368909	0.826183	1.91159	0.0282268	0.29793	0.902852	1.84061	0.0540798
Uhu	0.885959	0.375145	-0.303109	0.735768	0.572867	0.710529	-0.616201	0.482157
VEGE	-0.632487	0.237001	2.18068	4.13823e-09	-0.247944	0.800433	2.56523	1.71347e-12
ZAM	-0.24836	0.916651	7.24668	1.745e-06	-0.59402	0.825481	6.90102	1.07031e-05

## Sheet: Table S2
Table S2. Expression level of TE families identified in hybrid testes and their respective inheritance profile. TEs are considered differentially expressed when log2(Fold-Change) > |1| and p-value adjusted <0.01
TE family	H♀mwri♂ari x D. arizonae		H♀mwri♂ari x D. m. wrigleyi		H♀ari♂mwri x D. arizonae		H♀ari♂mwri x D. m. wrigleyi
	log2(Fold-Change)	p-value adjusted	log2(Fold-Change)	p-value adjusted	log2(Fold-Change)	p-value adjusted	log2(Fold-Change)	p-value adjusted
BARI-1	0.596583	0.347118	0.892868	0.124847	-0.245254	0.764429	0.0510312	0.944218
BARI-11	6.72854	6.3721e-16	-0.163777	0.732262	5.78352	7.39255e-12	-1.1088	0.00145804
BATUMI	2.35327	0.373965	0.815195	0.757764	5.27598	0.0333636	3.73791	0.220391
BEL-1	0.0502919	0.878966	-0.21168	0.431397	-0.00137818	0.998082	-0.26335	0.279364
BEL-10	-0.168884	0.473847	-0.150477	0.515129	-0.523331	0.00783749	-0.504924	0.00591143
BEL-13	0.564051	0.501965	1.52707	0.0371052	-0.27557	0.795144	0.687452	0.39058
BEL-2	3.47498	1.00239e-13	-1.32165	0.0101252	3.19524	1.03412e-11	-1.60138	0.000931887
BEL-20	-2.47649	0.20074	0.741665	0.753741	-0.740959	0.671007	2.47719	0.383421
BEL-21	3.90019	0.125579	-2.03291	0.259029	4.55937	0.0675495	-1.37374	0.426726
BEL-22	-0.0290115	0.986017	2.37786	0.20925	-3.53722	0.0960853	-1.13035	0.73189
BEL-3	0.00496759	0.985206	0.491671	0.00529988	-0.149799	0.52727	0.336904	0.0574826
BEL-4	0.567726	0.0143158	-0.226512	0.384882	0.176266	0.563625	-0.617971	0.00400194
BEL-5	1.2494	5.7518e-11	-0.999009	2.30399e-07	1.19908	3.56885e-10	-1.04933	2.28869e-08
BEL-6	-1.18261	5.97799e-11	1.72308	2.18336e-21	-0.802566	2.06101e-05	2.10312	3.56473e-32
BEL-7	-0.377948	0.272607	-0.0334285	0.942504	-0.0810334	0.865543	0.263486	0.422977
BEL-8	-0.193314	0.44452	0.226157	0.33968	-0.0380555	0.912174	0.381416	0.0651208
BLOOD	1.35867	0.472524	1.26045	0.505128	-3.49108	0.135721	-3.5893	0.212055
BS	0.767715	0.501045	1.6564	0.10549	-1.5548	0.192863	-0.666108	0.590308
BS2	-0.70469	0.0318974	1.03166	0.00129879	-0.899047	0.00516869	0.8373	0.00848307
BS3	0.680743	0.137328	0.957371	0.0245467	-1.07454	0.0185387	-0.797907	0.0691497
But2	0.279463	0.274316	-0.780803	0.000206505	0.304604	0.24773	-0.755662	0.000218906
Copia	-1.22608	0.055811	6.97828	2.81037e-28	-0.822181	0.253327	7.38218	5.53634e-32
Copia-1	-1.03228	0.0139665	1.00373	0.0148628	-0.41092	0.432181	1.62509	1.67929e-05
Copia-2	-0.0639948	0.913953	1.80065	1.88218e-06	-1.10061	0.00771005	0.764033	0.0563594
Copia-29	1.95196	4.99959e-09	1.05577	0.00200617	-0.472495	0.318276	-1.36869	8.86012e-05
Copia-3	0.159649	0.595454	1.08031	8.52506e-07	-0.650906	0.00667977	0.269754	0.279179
Copia-4	0.538632	0.00773286	0.758909	6.39069e-05	0.708748	0.000271312	0.929025	3.02667e-07
Copia-5	-0.45321	0.28579	0.732482	0.0615529	0.91384	0.0147502	2.09953	3.11936e-10
Copia-7	-2.02411	3.74227e-06	3.15106	1.06976e-13	-1.50615	0.000977853	3.66902	8.83912e-19
CR1-1	-0.599977	0.00611885	0.817024	8.03858e-05	-0.551879	0.0141028	0.865122	1.53599e-05
CR1-2	0.49451	0.551246	-0.873294	0.19811	1.05776	0.150987	-0.310048	0.668326
CR1-3	-1.05844	0.466586	5.68819	0.00500693	-2.39833	0.0874399	4.3483	0.0354112
DM412	1.85132	0.396952	1.7729	0.418022	-0.0442415	0.985027	-0.122666	0.971414
DNA8-1	-2.2628	0.145889	-0.636372	0.749051	-1.21233	0.482114	0.414104	0.813032
DNAREP1	0.0568125	0.897822	-0.0733726	0.867653	-0.269719	0.509401	-0.399904	0.216461
DNA-TA-1	-0.714824	0.000799965	1.05189	3.68101e-07	-0.389904	0.10622	1.37681	3.51033e-12
Dtripu2cons	1.20327	0.511144	2.81473	0.103273	-0.12566	0.96367	1.4858	0.420205
FW	0.0288407	0.967708	5.14925	8.151e-09	-0.881255	0.118392	4.23916	2.14718e-06
G	4.2576	0.0643692	-0.603385	0.74445	3.51898	0.133895	-1.34201	0.608919
G2	-0.0202606	0.98932	1.97299	0.077532	-2.47321	0.0359153	-0.479965	0.741054
G3	0.223577	0.776523	-0.183718	0.813751	0.611033	0.389992	0.203739	0.764218
Galileo	-0.273076	0.344108	0.329884	0.219753	-0.551698	0.0337639	0.0512625	0.868211
GTWIN	2.20736	7.28978e-19	0.968779	0.000155159	1.56726	1.2836e-09	0.328679	0.247342
Gypsy	5.4696	0.00390235	0.97786	0.392868	4.94708	0.0116221	0.455336	0.70524
Gypsy-1	0.744609	0.475621	1.00306	0.291362	0.341509	0.790225	0.599955	0.530609
Gypsy-10	-0.206044	0.545558	0.709114	0.00931629	0.301651	0.370446	1.21681	1.01056e-06
Gypsy-11	0.117821	0.693314	-0.636559	0.00409314	0.240962	0.39756	-0.513418	0.0186728
Gypsy-12	0.0345722	0.958772	-0.509821	0.315349	0.0500979	0.949864	-0.494295	0.300976
Gypsy-13	-0.0528972	0.865663	0.865376	3.24116e-05	0.582994	0.00958712	1.50127	1.36979e-14
Gypsy-14	1.0493	2.9789e-05	1.21315	8.01688e-07	0.692579	0.0107364	0.856426	0.000535873
Gypsy-15	-0.00525583	0.987824	-0.180641	0.497839	0.291848	0.272395	0.116463	0.65592
Gypsy-16	2.19571	5.32158e-05	1.01547	0.0665401	0.203566	0.827065	-0.976681	0.0892006
Gypsy-17	-0.29755	0.711569	0.621111	0.39458	0.901421	0.182053	1.82008	0.00161762
Gypsy-18	1.00027	0.00588942	0.522449	0.176149	0.562545	0.179521	0.0847244	0.851681
Gypsy-19	-1.05854	0.582943	2.08642	0.333209	-1.9871	0.311139	1.15785	0.61413
Gypsy-2	1.62689	1.68315e-17	-0.410563	0.06313	1.74617	4.56189e-20	-0.291275	0.184986
Gypsy-20	0.475669	0.639399	1.70835	0.0468801	1.02524	0.268976	2.25793	0.00412512
Gypsy-21	-0.77298	0.62245	-0.34779	0.841994	-0.267449	0.890401	0.157742	0.920435
Gypsy-22	0.136305	0.598868	-0.561982	0.00470637	0.0169126	0.963222	-0.681374	0.000291655
Gypsy-23	-0.276169	0.262244	-0.166475	0.521858	0.433721	0.0627373	0.543415	0.00807009
Gypsy-24	-0.0912523	0.74101	0.320207	0.140113	0.179842	0.496746	0.591302	0.00195095
Gypsy-25	0.22015	0.578329	-0.184675	0.640157	0.555414	0.108923	0.150589	0.682517
Gypsy-26	-0.371921	0.290491	0.191704	0.620529	0.922823	0.00200673	1.48645	5.74326e-08
Gypsy-28	-1.44934	0.332629	0.81103	0.656488	-0.320998	0.870574	1.93937	0.170845
Gypsy-29	0.712904	0.0383376	1.01629	0.00161796	0.25724	0.563127	0.560621	0.095453
Gypsy-3	-0.116075	0.713194	4.08716	1.54912e-71	-1.32499	1.40738e-09	2.87824	2.67587e-35
Gypsy-30	2.04215	4.00474e-05	1.48655	0.00257807	-0.521332	0.485329	-1.07694	0.0516161
Gypsy-31	-0.195695	0.472132	-0.404631	0.0793595	0.136692	0.66037	-0.0722433	0.788875
Gypsy-32	0.975976	0.60558	4.86321	0.0345778	-1.49438	0.475353	2.39286	0.460282
Gypsy-33	0.171776	0.688339	0.498798	0.157882	-0.393213	0.328822	-0.0661906	0.875079
Gypsy-35	-9.51382	7.35204e-09	-5.01308	0.00623466	-0.669989	0.288883	3.83075	1.11951e-08
Gypsy-36	-1.99155	8.50263e-16	0.236236	0.489217	-0.246841	0.480857	1.98094	1.14316e-15
Gypsy-38	3.40139	4.83424e-18	-0.67464	0.148927	3.88168	2.59232e-23	-0.194347	0.709327
Gypsy-4	-1.53971	0.00037528	0.960914	0.0343129	-0.842011	0.0849336	1.65862	5.1861e-05
Gypsy-40	-0.107195	0.828936	0.13439	0.781528	0.692108	0.0642964	0.933693	0.00494754
Gypsy-41	-1.17759	0.395928	-0.235039	0.894033	0.972119	0.480356	1.91467	0.0902073
Gypsy-42	0.918277	0.152256	0.227941	0.770593	0.146999	0.874523	-0.543337	0.3896
Gypsy-43	-0.261966	0.76376	6.0048	1.9139e-23	-1.20259	0.0829467	5.06417	3.64631e-17
Gypsy-44	-0.54694	0.812036	-0.651616	0.767994	0.802015	0.721451	0.697339	0.7085
Gypsy-45	-0.602017	0.53833	0.787942	0.411648	-2.7653	0.00215077	-1.37534	0.153697
Gypsy-46	2.0925	0.000161925	0.201289	0.773101	1.01232	0.129383	-0.87889	0.106259
Gypsy-47	2.13907	5.63381e-05	-1.21739	0.00471708	3.19913	9.43036e-11	-0.15733	0.759981
Gypsy-49	0.15545	0.821549	0.54135	0.341027	-0.240656	0.741864	0.145244	0.81671
Gypsy-5	-0.851613	7.49438e-05	1.23551	2.0808e-09	-0.781839	0.000337916	1.30528	9.07058e-11
Gypsy-50	0.230431	0.674323	0.044849	0.944336	-0.49953	0.347881	-0.685112	0.114976
Gypsy-51	-1.21942	0.678686	-0.207321	0.945543	-1.30791	0.659455	-0.295811	0.949254
Gypsy-52	1.251	0.246884	0.699563	0.534546	0.0146276	0.994186	-0.536808	0.63579
Gypsy-53	1.88351	0.000264273	0.410325	0.48621	0.437996	0.560182	-1.03519	0.0439171
Gypsy-57	-1.08459	0.21888	-1.3644	0.0936312	0.507462	0.612174	0.227648	0.797136
Gypsy-6	-0.473738	0.0357847	0.596146	0.00505858	-0.167432	0.563216	0.902452	4.84739e-06
Gypsy-60	-0.0691567	0.910337	0.784344	0.0858489	-0.655582	0.188227	0.197919	0.71019
Gypsy-62	-0.692476	0.066564	0.294278	0.499945	0.159094	0.757228	1.14585	0.000628069
Gypsy-7	0.381423	0.103457	0.543349	0.0117471	-0.47913	0.0379221	-0.317205	0.153334
Gypsy-8	-0.0713265	0.787102	-0.339816	0.0895957	0.11731	0.662689	-0.151179	0.476224
Gypsy-9	-0.326904	0.101381	0.697361	7.09214e-05	-0.187823	0.421268	0.836442	6.30169e-07
Harbinger-1	-0.622228	0.00366889	0.123017	0.661599	-0.34678	0.153845	0.398465	0.064954
hAT-1	0.360537	0.569961	2.76915	1.68402e-09	-0.219913	0.767187	2.1887	1.71757e-06
hAT-2	0.227984	0.534945	-0.446358	0.152822	0.915394	0.00153342	0.241052	0.447687
hAT-3	-1.11952	1.45771e-07	0.309123	0.235671	-0.779466	0.000451699	0.64918	0.00354219
hAT-4	5.07356	1.06388e-08	-0.532367	0.309874	4.8986	3.74147e-08	-0.707329	0.139196
hAT-5	-1.72666	0.0633064	3.15159	0.0361472	-0.235224	0.857729	4.64302	0.000567911
hAT-6	0.686092	0.687954	-0.478875	0.772585	0.600307	0.75476	-0.564659	0.703156
hAT-8	0.40684	0.870148	1.64302	0.455205	-0.441446	0.878152	0.794737	0.73045
hAT-9	-0.196763	0.622991	1.33889	1.19154e-05	-0.707956	0.0337266	0.827697	0.00847259
Helena	-1.09844	1.68595e-06	0.13067	0.689385	1.22471	2.07815e-08	2.45382	7.30748e-31
Helitron-1	0.954627	7.75682e-09	3.7612	6.10871e-133	-0.652801	0.000169496	2.15377	1.12566e-43
Helitron-2	1.01733	6.52475e-11	4.41592	2.77761e-201	-0.622793	0.000167863	2.7758	3.7489e-79
Helitron-21	-1.09188	0.657951	-1.78372	0.462974	-3.49248	0.192002	-4.18432	0.195956
Helitron-3	0.330496	0.76899	-0.345047	0.743182	-1.23068	0.24827	-1.90623	0.0258016
Helitron-5	0.200845	0.407517	2.397	2.52295e-42	-0.649823	0.0011147	1.54634	3.56839e-18
Helitron-8	1.47962	0.441174	0.904628	0.62826	0.465195	0.7	-0.109798	0.969458
HeT-A3	-0.000550759	0.999117	0.10529	0.774285	-0.198641	0.59071	-0.0928011	0.7816
HMSBEAGLE	2.48268	0.158087	-0.127572	0.932679	-0.199339	0.920923	-2.80959	0.201276
Hoana1	-1.27524	0.000705262	2.3104	7.73219e-08	-0.670502	0.113312	2.91514	1.17575e-12
Hoana2	1.50973	0.136817	0.024263	0.985572	0.219747	0.887456	-1.26572	0.179914
Hoana4	-0.773295	0.00164108	2.18608	2.86388e-19	-1.73103	4.58936e-14	1.22835	1.35194e-06
Hoana5	-4.94952	0.0607994	-2.66956	0.33985	-2.28963	0.343904	-0.009672	0.999018
Hoana6	0.96021	0.0933358	0.149564	0.835426	0.325672	0.669966	-0.484974	0.398137
Hoana7	-2.7286	0.120906	-1.18925	0.565479	-0.84237	0.680199	0.696982	0.703156
Hogri1	0.0454006	0.86304	0.116957	0.616338	0.137975	0.582073	0.209532	0.287046
Homo1	-0.86698	0.00267219	1.02453	0.000620037	0.00803331	0.987539	1.89954	3.18151e-12
Homo10	0.43291	0.013917	-0.497454	0.00309015	-0.399348	0.028609	-1.32971	2.05335e-18
Homo11	0.0470479	0.946066	-1.99149	9.94058e-06	0.383507	0.551448	-1.65503	0.000195716
Homo2	-0.907372	0.185987	0.795001	0.27774	-0.574781	0.465208	1.12759	0.0837734
Homo3	4.31098	3.31944e-50	-0.444013	0.0714264	2.84477	6.73665e-21	-1.91022	1.67535e-18
Homo4	-0.415592	0.699819	-1.22895	0.161488	0.244701	0.848292	-0.568661	0.535585
Homo5	1.64359	0.000748076	-0.0171102	0.981439	-0.764416	0.24071	-2.42511	3.56305e-07
Homo6	-0.428673	0.083076	0.466532	0.0491852	-0.305944	0.266733	0.589262	0.00736415
Homo7	0.248131	0.391797	-0.557898	0.0212272	0.0733222	0.847522	-0.732707	0.00117795
Homo8	0.434807	0.217371	0.154142	0.705642	0.235521	0.576876	-0.0451447	0.910177
Homo9	0.164569	0.583101	0.278582	0.29347	-0.250793	0.400654	-0.13678	0.620622
Hopers2	-0.106761	0.856987	1.42387	0.000701028	-0.75672	0.108503	0.773909	0.0789609
Hopers3	0.708912	0.721351	0.0863543	0.964306	1.02306	0.604239	0.400502	0.889778
Hopseu2	0.692987	0.117793	-1.18206	0.00285589	0.483852	0.331152	-1.39119	0.000218906
Howilli1	0.00775658	0.983848	-0.132399	0.685331	0.233608	0.472824	0.0934525	0.758801
Howilli2	-0.276729	0.192205	0.0125696	0.96418	-0.11134	0.676098	0.177959	0.387578
Howilli3	2.18705	0.383184	-1.02164	0.654886	-1.09282	0.779856	-4.30152	0.0681737
Howilli4	-0.850118	7.76531e-05	2.67087	2.41516e-32	-1.33882	8.59151e-11	2.18216	9.91164e-22
Howilli5	-1.32676	0.00722553	0.525071	0.388535	-0.961254	0.06764	0.890578	0.0891039
Hoyak1	-0.676126	0.0557497	0.980803	0.00465853	-0.823673	0.0187517	0.833256	0.0146991
Hoyak2	2.98252	0.000340404	-0.986169	0.176655	1.41675	0.169254	-2.55194	0.000149026
Hoyak3	0.557329	0.414837	0.936352	0.127807	-0.78581	0.267646	-0.406786	0.552219
I-1	-0.232602	0.398325	1.58436	1.7571e-13	-1.61405	3.24136e-14	0.202911	0.454122
I-2	-0.480778	0.0468916	1.02646	3.57112e-06	-1.24014	7.87931e-09	0.267091	0.294669
I-4	0.691483	0.395271	-0.719784	0.327497	0.927407	0.24813	-0.48386	0.503457
I-6	-1.14662	0.0204906	3.18767	1.48835e-07	-2.23843	2.62509e-06	2.09586	0.000891689
I-8	2.11114	0.302268	0.78786	0.679262	-0.233815	0.917508	-1.55709	0.592099
Invader-4	-2.10287	0.0654342	0.217766	0.898639	-0.967252	0.46293	1.35338	0.254331
Invader-6	-1.38169	0.290491	-0.512801	0.738703	-1.41922	0.302859	-0.550335	0.692965
ISFUN1	-0.0364325	0.95425	0.376593	0.464301	-0.263058	0.665315	0.149967	0.779738
IVK	1.01491	0.63409	-2.03422	0.194638	-3.4875	0.190688	-6.53662	0.00124976
Jockey	-2.18867	0.158982	3.50253	0.0947195	-2.34078	0.138506	3.35042	0.195576
Jockey-1	0.794455	0.000543686	-0.0504235	0.880186	1.12055	3.05321e-07	0.275669	0.260069
Jockey-10	-0.948275	0.00113367	2.37207	5.3524e-16	-1.50056	6.63527e-08	1.81978	8.10185e-10
Jockey-11	0.541654	0.692365	0.479202	0.726795	0.349177	0.829149	0.286725	0.825247
Jockey-12	-0.788695	0.151331	0.104496	0.889838	0.201854	0.779193	1.09505	0.0252555
Jockey-13	-0.726032	0.13193	0.499489	0.343474	-0.42649	0.444919	0.799031	0.0827381
Jockey-15	-1.09623	0.00641852	-0.644802	0.136447	-0.328279	0.521281	0.123152	0.798935
Jockey-2	0.587107	0.411014	-0.292523	0.707151	1.16937	0.0704503	0.289739	0.680809
Jockey-3	-0.11695	0.673429	-0.205771	0.401175	0.0595	0.859835	-0.0293213	0.914517
Jockey-4	-1.13871	2.13365e-07	-0.257547	0.336533	-0.968784	1.48437e-05	-0.0876248	0.75962
Jockey-5	0.791034	0.00135938	0.145814	0.647305	0.0850219	0.82674	-0.560198	0.0208892
Jockey-6	-0.465386	0.0510492	-0.198002	0.457369	-0.130168	0.683193	0.137216	0.598987
Jockey-7	-0.325079	0.739091	0.1516	0.882919	0.0480334	0.970936	0.524713	0.515085
Jockey-8	0.0118745	0.991039	0.036741	0.970577	0.718962	0.39437	0.743829	0.297392
Jockey-9	-0.324097	0.664616	-0.715771	0.25259	0.0348977	0.973014	-0.356776	0.577801
KBOC	-0.150891	0.934182	-0.241729	0.894456	1.09412	0.489017	1.00328	0.454122
LINE-1	0.00149169	0.999079	7.46572	1.45773e-05	-0.14613	0.899122	7.31809	1.31952e-05
Loa-1	-0.267502	0.180177	0.350919	0.0580186	-0.502445	0.00564897	0.115976	0.571898
LOA-2	-0.615149	0.0589051	0.865151	0.00638066	-0.864707	0.00600927	0.615593	0.0545574
MARINA	0.454041	0.697861	1.4611	0.149798	-0.286573	0.840419	0.720489	0.507194
Mariner-1	-0.274174	0.302088	-0.303943	0.226448	-0.356522	0.175106	-0.38629	0.0925891
Mariner-10	-1.37658	2.78929e-07	1.07395	0.000130127	-1.209	8.71103e-06	1.24154	3.8558e-06
Mariner-11	-0.44379	0.103561	0.155454	0.627038	-0.621003	0.0182125	-0.0217592	0.947686
Mariner-12	1.39178	3.50761e-08	-0.343518	0.23499	0.158365	0.689923	-1.57693	6.09135e-11
Mariner-13	0.763597	0.0729731	-0.0604728	0.916723	0.248708	0.662689	-0.575362	0.156115
Mariner-14	-1.52114	9.15913e-14	2.36136	1.56576e-30	-1.7961	6.66057e-19	2.08639	3.08396e-24
Mariner-15	-0.800883	0.0337722	1.00532	0.00908065	-0.874908	0.0214462	0.931292	0.0129432
Mariner-16	0.327205	0.0216507	-0.0550561	0.766316	-0.267776	0.0778527	-0.650037	2.19698e-07
Mariner-17	-2.11296	2.50921e-08	-0.419339	0.395179	-0.307572	0.555968	1.38605	0.000247384
Mariner-18	-1.34824	1.67582e-08	0.778962	0.00246235	-0.259576	0.425317	1.86763	7.54288e-16
Mariner-19	-4.46092	1.8267e-53	2.3513	5.04563e-05	-0.184056	0.612174	6.62817	7.29172e-40
Mariner-2	0.376556	0.0962452	0.218634	0.362103	-0.09469	0.760217	-0.252612	0.251245
Mariner-20	-1.42105	3.02113e-09	2.65359	3.84383e-24	-1.03177	3.11863e-05	3.04287	3.17296e-32
Mariner-22	-0.107234	0.842219	0.433577	0.323289	-0.772329	0.0682045	-0.231518	0.614031
Mariner-23	5.70819	0.0059964	1.5782	0.325879	1.37399	0.581139	-2.756	0.300024
Mariner-24	-5.38476	0.0362497	0	1	-1.96558	0.384153	3.1685	0.347709
Mariner-27	-1.35584	0.00514022	2.47233	3.80063e-05	-1.35405	0.00592273	2.47411	2.28419e-05
Mariner-28	0.0148897	0.988159	-0.425581	0.597427	-0.821255	0.322121	-1.26173	0.057727
Mariner-3	-0.728243	5.19669e-05	0.317411	0.112119	-0.887841	4.18117e-07	0.157813	0.449804
Mariner-4	-0.226479	0.461064	0.324385	0.24613	-0.749617	0.00313256	-0.198752	0.483615
Mariner-5	-0.788583	0.00520882	0.506105	0.0996459	-0.730418	0.0116699	0.56427	0.0500487
Mariner-6	-0.57439	0.00881416	0.407515	0.0739361	-1.3698	5.23561e-12	-0.387894	0.0792134
Mariner-7	-1.28295	9.72223e-06	0.781081	0.0138759	-0.844738	0.00626381	1.2193	2.6747e-05
Mariner-8	-0.371374	0.0760061	0.615958	0.00143261	-0.131277	0.626942	0.856055	2.2978e-06
Mariner-9	1.40386	2.17772e-15	0.666556	0.000377237	0.670415	0.000549401	-0.0668927	0.780853
MARWOLEN1	0.0678712	0.940199	-0.402483	0.593845	0.267793	0.768787	-0.202561	0.78406
MDG1	2.98713	0.0171162	-0.456606	0.707339	3.19391	0.0109246	-0.249825	0.827385
MICROPIA	0.184754	0.62069	0.110787	0.778031	0.0339904	0.947348	-0.0399768	0.915739
MINOS	0.558511	0.0392132	0.550485	0.0372528	0.249361	0.455283	0.241335	0.393464
NOMAD	0.29856	0.259293	0.42944	0.0753968	0.276896	0.327947	0.407775	0.0779908
OSVALDO	-0.244873	0.576108	10.4657	3.57631e-11	-1.83714	3.62349e-08	8.87343	1.62154e-08
P	-1.09298	0.00415716	0.682684	0.120352	-0.406121	0.384604	1.36955	0.000283515
P-1	-0.0267009	0.966198	-0.635578	0.164978	-0.167683	0.798218	-0.776561	0.0667346
PARISa-1	0.453107	0.261268	-1.31202	3.28497e-05	-0.371828	0.424143	-2.13696	6.79088e-12
PERI	1.45301	0.00161192	-0.701545	0.122499	0.945193	0.0674562	-1.20936	0.00341876
Pifo	-1.90558	0.00168316	6.95068	5.0778e-05	-0.689119	0.343371	8.16714	5.98883e-07
piggyBac-1	-0.562807	0.106903	0.48265	0.175495	0.287102	0.489197	1.33256	7.68671e-06
piggyBac-2	0.148133	0.661594	0.161505	0.620432	0.444161	0.124988	0.457533	0.0754491
piggyBac-3	-0.70714	0.00606266	-0.657111	0.0100299	1.18944	1.75994e-07	1.23947	2.19875e-08
PLACW	-0.409009	0.502957	0.0250258	0.9731	-0.379842	0.567109	0.0541927	0.933566
Polinton-1	-2.1051	0.000116913	-0.872238	0.171051	-0.909366	0.129486	0.323496	0.61818
QUASIMODO	0.440776	0.575183	1.60901	0.0156065	-0.796806	0.316664	0.371424	0.649111
R1	-0.161643	0.467499	-0.498486	0.00515797	0.0226116	0.942426	-0.314232	0.0828666
R1-1	-0.059694	0.86477	0.25256	0.372238	0.486611	0.0693387	0.798866	0.000505476
R1-17	2.37309	0.00375748	0.837222	0.333672	-0.563066	0.663852	-2.09894	0.012077
R1-2	-0.454569	0.234744	0.776412	0.031367	0.371567	0.366066	1.60255	4.08505e-07
R1-3	0.972936	0.0120096	-0.250689	0.581551	0.207426	0.71067	-1.0162	0.00442365
R1-4	0.144001	0.876184	0.575145	0.448107	0.145917	0.888349	0.577062	0.41303
R1-5	-0.638046	0.086586	0.683214	0.0714264	-0.00872364	0.988785	1.31254	7.53398e-05
R1-6	-2.15184	0.00153819	1.9544	0.00604188	-0.434264	0.649572	3.67197	1.28315e-08
R1-7	3.90608	0.115765	1.38338	0.541877	4.36962	0.0767042	1.84692	0.540177
R1B	6.12652	0.00560375	-0.130811	0.952432	4.60093	0.0584768	-1.6564	0.297142
R2	-0.153533	0.806946	1.15968	0.0166204	1.01802	0.0275789	2.33123	4.55119e-08
REP-2	-0.480554	0.486473	-0.567703	0.377294	0.264974	0.743045	0.177825	0.793026
ROO	-0.00333008	0.992239	-0.119767	0.666259	-0.168997	0.559187	-0.285435	0.200732
S	-1.93714	6.81124e-09	0.025373	0.964442	-0.757093	0.0413555	1.20542	0.000514495
S2	-0.0249965	0.989577	-1.25679	0.353023	-2.38462	0.172222	-3.61642	0.0111223
Sola-1	0.363086	0.338163	-0.595846	0.0709169	0.240491	0.582514	-0.718441	0.019477
Stalker-2	-1.85814	1.08217e-09	0.244972	0.582375	-0.417259	0.268433	1.68586	6.20177e-08
Stalker-4	-0.604083	0.776564	0.114737	0.958057	-4.28091	0.0855681	-3.56209	0.258807
TABOR	0.971971	0.243493	0.480163	0.597305	0.736914	0.427411	0.245105	0.783466
TART	-0.0752611	0.808121	-0.213456	0.406039	-0.0972523	0.76717	-0.235447	0.319475
TC1-2	-1.47776	0.501965	0.902746	0.724226	-3.42781	0.138895	-1.04731	0.688164
Tetris	0.0193001	0.955122	-0.474243	0.0452114	0.017863	0.966906	-0.47568	0.0348784
TIRANT	-1.76685	0.00894888	4.83983	0.000224441	-0.924125	0.22935	5.68255	5.27551e-06
Transib-1	0.0937039	0.894338	1.02273	0.0419592	0.231368	0.746396	1.1604	0.0139421
Transib-11	6.28195	0.00125024	-0.762374	0.542129	5.34456	0.00917059	-1.69977	0.117935
Transib-2	0.443465	0.0654846	-0.335881	0.164824	0.983881	3.68568e-06	0.204535	0.399227
Transib-3	0.16364	0.566444	0.581554	0.010208	0.0821001	0.812662	0.500014	0.0238813
Transib-4	-0.0223174	0.952449	-0.0107643	0.977534	-0.48518	0.0830506	-0.473627	0.0609824
Transib-5	0.260198	0.639399	0.954034	0.0344961	0.787809	0.0917109	1.48164	0.000276149
Transib-6	0.497294	0.839165	0.539344	0.825013	-0.0953922	0.976109	-0.0533426	0.98082
Transib-7	3.85758	0.0751985	-0.991882	0.555452	4.40398	0.0402173	-0.445484	0.856694
Transib-8	-1.10856	0.0401533	0.363441	0.594898	-0.0560236	0.949715	1.41598	0.00520474
TV1	0.00557243	0.993473	0.357936	0.484901	0.23099	0.703677	0.583354	0.186481
Uhu	0.869081	0.101586	0.416264	0.466206	-0.793052	0.196187	-1.24587	0.0129647
VEGE	-1.44644	1.10716e-07	0.804894	0.00698345	-0.216461	0.579643	2.03487	1.51676e-14
ZAM	-1.08884	0.191552	1.37202	0.127845	0.125626	0.917092	2.58648	0.000805867

## Sheet: Table S3
Table S3. Expression level of genes acting on piRNA pathway and chromatin modification in ovaries of D. arizonae, D. m. wrigleyi and their reciprocal hybrids. Genes are considered differentially expressed when log2(Fold-Change) > |1| and p-value adjusted <0.01
FBgn_ID D. mojavensis	Gene Symbol	D. arizonae x D. m. wrigleyi		H♀mwri♂ari x D. arizonae		H♀mwri♂ari x D. m. wrigleyi		H♀ari♂mwri x D. arizonae		H♀ari♂mwri x D. m. wrigleyi
		log2(Fold-Change)	p-value adjusted	log2(Fold-Change)	p-value adjusted	log2(Fold-Change)	p-value adjusted	log2(Fold-Change)	p-value adjusted	log2(Fold-Change)	p-value adjusted
FBgn0141184	Ago 1	-0.182907	0.188663	-0.0973247	0.670906	-0.280232	0.0305141	-0.0124672	0.974204	-0.195374	0.19862
FBgn0135876	Ago 2	-0.0769148	0.632912	0.0677499	0.785049	-0.00916487	0.96351	-0.0279343	0.942187	-0.104849	0.537112
FBgn0281106	Ago 3	0.478067	0.000424659	-0.300981	0.0893326	0.177087	0.271146	-0.564957	0.000144232	-0.0868894	0.674132
FBgn0135139	armi	0.250633	0.0320189	-0.370313	0.0253879	-0.11968	0.488013	-0.248117	0.266021	0.00251568	0.992199
FBgn0134587	arx	0.198259	0.140284	-0.161313	0.544409	0.0369456	0.880011	-0.0270864	0.955524	0.171172	0.4188
FBgn0140896	aub	0.463824	1.84608e-05	-0.169137	0.390389	0.294687	0.0269741	-0.376638	0.0166455	0.0871854	0.646101
FBgn0141144	BoYb	-0.247018	0.0283627	-0.0701502	0.797623	-0.317168	0.0212179	0.0249065	0.951774	-0.222112	0.167658
FBgn0142691	ci	0.448626	0.152677	0.225826	0.757555	0.674452	0.0938252	-0.254533	0.784066	0.194094	0.733491
FBgn0140840	cuff	0.255523	0.206858	-0.1372	0.777271	0.118323	0.724537	0.058182	0.938151	0.313705	0.304034
FBgn0141418	del	-0.0135545	0.937954	-0.102863	0.811252	-0.116418	0.680153	0.0535901	0.933398	0.0400355	0.909248
FBgn0144630	Gasz	0.151178	0.1088	-0.0136861	0.961796	0.137491	0.292024	0.0395396	0.909043	0.190717	0.15437
FBgn0142870	Hel25E	0.0631588	0.429651	0.193505	0.115099	0.256663	0.00717513	0.0570135	0.8193	0.120172	0.322314
FBgn0134387	Hen1	-0.305036	0.094724	0.135777	0.750101	-0.169259	0.540354	0.105495	0.861448	-0.199541	0.50123
FBgn0137468	Hsc70-1	-0.0909908	0.943064	0.464043	0.7	0.373052	0.868007	1.22205	0.724419	1.13106	0.590333
FBgn0145646	Hsc70-3	-0.0805854	0.317707	-0.0107295	0.964982	-0.0913149	0.434019	-0.143565	0.408158	-0.224151	0.0361175
FBgn0141735	Hsc70-4	0.505945	4.17767e-14	-0.141845	0.1894	0.3641	1.41848e-06	-0.312718	0.000269033	0.193227	0.028589
FBgn0136512	Hsc70-5	0.159882	0.0932744	-0.135989	0.448484	0.0238931	0.892715	-0.226136	0.186535	-0.0662536	0.696474
FBgn0136107	Hsc70Cb	0.0773942	0.261712	-0.0503813	0.756171	0.0270129	0.823891	-0.0930485	0.58501	-0.0156543	0.910707
FBgn0134271	Hsp83	0.024148	0.880805	0.100321	0.797002	0.124469	0.623761	-0.183574	0.673497	-0.159426	0.553666
FBgn0147035	Krimp	-0.529854	0.0130606	0.0557406	0.926292	-0.474113	0.0817884	0.02959	0.972561	-0.500264	0.0892191
FBgn0138196	mael	-0.130871	0.0930664	0.020167	0.926686	-0.110703	0.307295	0.0148503	0.958304	-0.11602	0.326286
FBgn0140893	mino	0.0694373	0.487232	-0.320497	0.0232933	-0.25106	0.0448393	-0.0010062	0.997515	0.0684311	0.701268
FBgn0133704	mt2	-0.140229	0.511209	0.235049	0.589754	0.0948203	0.796338	0.240505	0.674267	0.100276	0.802213
FBgn0145676	Panx	0.394835	0.000233906	-0.329871	0.0310861	0.0649637	0.716357	-0.273369	0.138217	0.121466	0.486954
FBgn0140012	piwi	0.18459	0.180421	0.0632573	0.859598	0.247847	0.172732	0.0899113	0.838217	0.274501	0.162138
FBgn0143530	shu	-0.00808255	0.93112	0.0248501	0.924396	0.0167676	0.926123	0.0241739	0.944525	0.0160914	0.931043
FBgn0143281	SoYb	0.20619	0.420784	0.476556	0.26527	0.682746	0.0299196	-0.13754	0.87244	0.06865	0.891977
FBgn0147536	spn-E	0.236019	0.00168512	-0.261286	0.0115518	-0.0252668	0.848687	-0.173111	0.208178	0.062908	0.628276
FBgn0139811	squ	-0.483073	1.19881e-06	0.0735383	0.75256	-0.409535	0.000382112	0.220136	0.238142	-0.262937	0.0489648
FBgn0136873	tapas	0.18151	0.0386062	-0.279886	0.0240442	-0.098376	0.440065	-0.297723	0.0213044	-0.116213	0.396743
FBgn0141398	tej	0.0949001	0.43552	0.368914	0.0346673	0.463814	0.00110905	-0.0355398	0.937537	0.0593603	0.794425
FBgn0141142	vret	0.488346	0.000313404	-0.279831	0.206001	0.208515	0.261247	-0.211537	0.499202	0.276808	0.150322
FBgn0147070	zuc	-0.601925	6.94308e-05	0.326057	0.179252	-0.275868	0.164027	0.376348	0.1535	-0.225577	0.323096

## Sheet: Table S4
Table S4. Expression level of genes acting on piRNA pathway and chromatin modification in testes of D. arizonae, D. m. wrigleyi and their reciprocal hybrids. Genes are considered differentially expressed when log2(Fold-Change) > |1| and p-value adjusted <0.01. In bold: DE genes.
FBgn_ID D. mojavensis	Gene Symbol	D. arizonae x D. m. wrigleyi		H♀mwri♂ari x D. arizonae		H♀mwri♂ari x D. m. wrigleyi		H♀ari♂mwri x D. arizonae		H♀ari♂mwri x D. m. wrigleyi
		log2(Fold-Change)	p-value adjusted	log2(Fold-Change)	p-value adjusted	log2(Fold-Change)	p-value adjusted	log2(Fold-Change)	p-value adjusted	log2(Fold-Change)	p-value adjusted
FBgn0141184	Ago 1	0.234997	0.175699	-0.352593	0.0496155	-0.117596	0.578136	-0.0470515	0.861924	0.187945	0.299415
FBgn0135876	Ago 2	-0.0583954	0.728208	-0.0190188	0.926949	-0.0774142	0.674211	-0.239981	0.136947	-0.298376	0.0324017
FBgn0281106	Ago 3	0.0606567	0.795831	-0.50367	0.0110545	-0.443013	0.0250714	-0.696816	0.000272949	-0.636159	0.000544461
FBgn0135139	armi	0.133142	0.403501	0.0912593	0.633029	0.224401	0.159838	-0.226574	0.185723	-0.0934318	0.584326
FBgn0134587	arx	0.210689	0.507688	-0.197355	0.587561	0.0133339	0.975412	-0.114075	0.792172	0.0966142	0.78406
FBgn0140896	aub	0.636437	9.78037e-06	0.701027	1.36492e-06	1.33746	3.55636e-22	0.0308393	0.904247	0.667276	3.1352e-06
FBgn0141144	BoYb	0.0756654	0.787028	0.175849	0.541582	0.251514	0.337157	-0.0988955	0.774133	-0.0232301	0.938777
FBgn0142691	ci	1.86507	8.81792e-20	-0.0146079	0.963168	1.85046	3.6764e-19	-0.585924	0.00888528	1.27915	1.46828e-09
FBgn0140840	cuff	2.09335	0.000449907	-0.225099	0.769028	1.86825	0.00285746	-0.0978275	0.916012	1.99552	0.000877716
FBgn0141418	del	-0.545102	0.0129591	0.568937	0.0143409	0.0238342	0.945095	0.0707129	0.844917	-0.47439	0.0328937
FBgn0144630	Gasz	0.498704	0.058541	-0.257406	0.416016	0.241298	0.444772	-0.150242	0.68697	0.348462	0.211614
FBgn0142870	Hel25E	-0.120379	0.515889	0.125833	0.550429	0.00545335	0.98296	0.124447	0.582073	0.00406765	0.984388
FBgn0134387	Hen1	-0.359891	0.0395342	0.391831	0.0354985	0.0319404	0.901191	0.385697	0.0434989	0.0258061	0.910075
FBgn0137468	Hsc70-1	-0.0648505	0.660799	-0.1658	0.260497	-0.230651	0.0868318	-1.0278	5.17398e-19	-1.09265	5.97131e-22
FBgn0145646	Hsc70-3	0.830849	2.90953e-06	-0.467867	0.0193886	0.362982	0.0736335	0.241711	0.305241	1.07256	7.90484e-10
FBgn0141735	Hsc70-4	0.262032	0.0579003	-0.0646345	0.734629	0.197398	0.197021	0.0663004	0.746535	0.328332	0.0151015
FBgn0136512	Hsc70-5	-0.25727	0.0470317	-0.0306193	0.871149	-0.28789	0.0323991	-0.266518	0.0634868	-0.523788	1.57659e-05
FBgn0136107	Hsc70Cb	-0.166077	0.232532	0.150144	0.344962	-0.0159338	0.939101	-0.00734437	0.975879	-0.173422	0.216091
FBgn0134271	Hsp83	-0.113336	0.516388	0.188705	0.304653	0.0753692	0.716873	0.0903464	0.686498	-0.0229895	0.910049
FBgn0147035	Krimp	0.136568	0.633841	0.304791	0.283558	0.441358	0.0896307	0.14305	0.682949	0.279618	0.290668
FBgn0138196	mael	0.94858	7.78273e-14	-0.341153	0.0196467	0.607427	6.01844e-06	-0.288891	0.0608397	0.65969	3.76708e-07
FBgn0140893	mino	0.0140674	0.947179	-0.134773	0.482074	-0.120706	0.52138	-0.123695	0.552554	-0.109627	0.53319
FBgn0133704	mt2	1.93926	6.39392e-10	-0.306301	0.428508	1.63296	5.70705e-07	-0.413713	0.28567	1.52555	2.07302e-06
FBgn0145676	Panx	-0.709685	0.0713337	-0.56433	0.228591	-1.27402	0.00117006	0.115244	0.857696	-0.594441	0.140567
FBgn0140012	piwi	0.178097	0.607593	0.064124	0.882445	0.242221	0.50721	-0.14397	0.74573	0.0341276	0.931313
FBgn0143530	shu	0.468885	0.107454	-0.343443	0.303981	0.125442	0.746624	-0.186188	0.641221	0.282697	0.3721
FBgn0143281	SoYb	0.166529	0.450075	0.14296	0.572402	0.309489	0.152822	-0.139377	0.614344	0.027152	0.917786
FBgn0147536	spn-E	0.838967	1.61327e-09	-0.022529	0.919632	0.816438	9.10413e-09	-0.0551773	0.813683	0.78379	1.96773e-08
FBgn0139811	squ	0.372663	0.125525	0.58571	0.0148767	0.958373	2.01055e-05	0.468466	0.0682943	0.841129	0.000145837
FBgn0136873	tapas	0.542653	4.65293e-05	-0.297076	0.0507908	0.245577	0.108368	-0.191913	0.264266	0.35074	0.011463
FBgn0141398	tej	0.209611	0.233397	-0.0533123	0.823543	0.156299	0.433837	0.223036	0.273984	0.432647	0.00783103
FBgn0141142	vret	0.954189	9.82616e-09	-0.556704	0.00192935	0.397485	0.0367179	-0.545071	0.00276096	0.409118	0.0238284
FBgn0147070	zuc	-1.26674	4.59473e-05	1.11758	0.000696319	-0.149162	0.724271	0.87	0.0125828	-0.392134	0.248085

## Sheet: Table S5
Determination of dN/dS ration for piRNA genes between parental species.			Site model test on piRNA genes of D. arizonae and D. m. wrigleyi
Gene	D. m. wrigleyi x D. arizonae		Gene	Model	Number of parameters	Parameter estimates	lnL	Compared models	Positive selection sites (BEB)	2∆lnL (p-value)
	dN/dS		Ago_3	M1a: nearly neutral	17	p0=0.9 p1=0.00001	-1564.65	M2a vs M1a	Not found	1.8E-05 (p= n/s)
Ago 1	0.0077					ω0==0.11 ω1=1.0
Ago 2	0.1396			M2a: positive selection	19	p0=1.0 p1=0.0 p2=0.0	-1564.65
Ago 3	0.0884					ω0=0.11 ω1=1.0 ω2=1.0
armi	0.2694			M7: β	17	p=12.31 q=99.0	-1564.65	M7 vs m8	Not found	–1.6E-05 (p= n/s)
arx	0.2002
aub	0.0731			M8: β and ω	19	p0=0.9 p1=12.3 q=99.0	-1564.65
cuff	0.2591					(p1=0.00001) ω=1.0
del	0.5442		Ago_2	M1a: nearly neutral	17	p0=0.9 p1=0.00001	-4179.37	M2a vs M1a	Not found	1E-05 (p= n/s)
gasz	0.0911					ω0=0.16 ω1=1.0
Hel25E	0.0010			M2a: positive selection	19	p0=1.0 p1=0.0 p2=0.0	-4179.37
Hen1	0.1126					ω0=0.16 ω1=1.0 ω2=1.0
Hp83	0.0010			M7: β	17	p=19.18 q=99.0	-4179.37	M7 vs M8	Not found	9E-05 (p= n/s)
Hsc70-5	0.0164
krimp	0.4170			M8: β and ω	19	p0=0.99 p1=19.07 q=98.95	-4179.37
mael	0.1486					(p1=0.00001) ω=1.0
mino	0.0785		armi	M1a: nearly neutral	17	p0= 0.70 p1= 0.29	-5245.64	M2a vs M1a	313, 483, 836	0.46 (p= n/s)
Mt2	0.3267					ω0=0.0 ω1=1.0
Panx	0.1992			M2a: positive selection	19	p0=0.8 p1= 0.0 p2= 0.19	-5245.41
piwi	0.0385					ω0=0.0 ω1=1.0 ω2=1.6
shu	0.1824			M7: β	17	p=0.005 q=0.011	-5245.65	M7 vs M8	313, 483, 836	0.46 (p= n/s)
SoYb	0.3595
spin-E	0.0621			M8: β and ω	19	p0=0.80 p1=0.005 q=0.95854	-5245.41
squ	0.3440					(p1= 0.19) ω=1.63
tapas	0.1582		arx	M1a: nearly neutral	17	p0=0.9 p1=0.00001	-807.177	M2a vs M1a	Not found	1.8E-05 (p= n/s)
tej	0.2431					ω0=0.26 ω1=1.0
vret	0.1128			M2a: positive selection	19	p0=1.0 p1=0.0 p2=0.0	-807.177
zuc	0.5015					ω0=0.26 ω1=1.0 ω2=1.0
				M7: β	17	p=35.18 q=99.0	-807.18	M7 vs M8	Not found	–1.8E-05 (p= n/s)
In bold: relaxed negative selection
				M8: β and ω	19	p0=0.99 p1=35.18 q=99.0	-807.18
						(p1=0.00001) ω=1.0
			aub	M1a: nearly neutral	17	p0=0.9 p1=0.09	-3678.52	M2a vs M1a	33	0.94 (p= n/s)
						ω0=0.0 ω1=1.0
				M2a: positive selection	19	p0=0.97 p1=0.00021 p2=0.028	-3678.05
						ω0=0.0 ω1=1.0 ω2=3.87
				M7: β	17	p=0.005 q=0.05	-3678.55	M7 vs M8	33	0.99 (p= n/s)
				M8: β and ω	19	p0=0.97 p1=0.005 q=0.84	-3678.05
						(p1=0.02816) ω=3.8
			cuff	M1a: nearly neutral	17	p0=0.63 p1=0.36	-1663.6	M2a vs M1a	39	1.63 (p= n/s)
						ω0=0.0 ω1=1.0
				M2a: positive selection	19	p0=0.92 p1=0.0001 p2=0.07	-1662.78
						ω0=0.0 ω1=1.0 ω2=7.03
				M7: β	17	p=0.005 q=0.007	-1663.92	M7 vs M8	39, 92, 120, 158, 249, 319, 330	2.27 (p= n/s)
				M8: β and ω	19	p0=0.92 p1=0.005 q=1.23	-1662.78
						(p1=0.07) ω=7.0
			del	M1a: nearly neutral	17	p0=0.25 p1=0.74	-3260.48	M2a vs M1a	173, 241	9.0 (p<0.02 )
						ω0=0.0 ω1=1.0
				M2a: positive selection	19	p0=0.99 p1=0.0 p2=0.00143	-3260.48
						ω0=0.80 ω1=1.0 ω2=850.63
				M7: β	17	p=0.019 q=0.005	-3265.04	M7 vs M8	173, 241	8.9 (p<0.02 )
				M8: β and ω	19	p0=0.99 p1=0.01 q=0.005	-3260.56
						(p1=0.00144) ω=770.41
			gasz	M1a: nearly neutral	17	p0=0.9 p1=0.00001	-2109.97	M2a vs M1a	Not found	7.6E-05 (p= n/s)
						ω0=0.1 ω1=1.0
				M2a: positive selection	19	p0=1.0 p1=0.0 p2=0.0	-2109.97
						ω0=0.1 ω1=1.0 ω2=1.0
				M7: β	17	p=11.63 q=99.0	-2109.97	M7 vs M8	Not found	–7.4E-05 (p= n/s)
				M8: β and ω	19	p0=0.99 p1=11.63 q=99.0	-2109.97
						(p1=0.00001) ω=1.0
			Hel25E	M1a: nearly neutral	17	p0=0.9 p1=0.00001	-1814.2	M2a vs M1a	Not found	0.0014 (p= n/s)
						ω0=0.0 ω1=1.0
				M2a: positive selection	19	p0=1.0 p1=0.0 p2=0.0	-1814.2
						ω0=0.0 ω1=1.0 ω2=1.0
				M7: β	17	p=0.005 q=2.23	-1814.2	M7 vs M8	Not found	–0.0015 (p= n/s)
				M8: β and ω	19	p0=0.9 p=0.005 q=1.59	-1814.2
						(p1=0.00001) ω=1.0
			Hen1	M1a: nearly neutral	17	p0=0.9 p1=0.00001	-1715.97	M2a vs M1a	Not found	5E-05 (p= n/s)
						ω0=0.1 ω1=1.0
				M2a: positive selection	19	p0=1.0 p1=0.0 p2=0.0	-1715.97
						ω0=0.1 ω1=1.0 ω2=1.0
				M7: β	17	p=12.2 q=99.0	-1715.98	M7 vs M8	Not found	–5E-05 (p= n/s)
				M8: β and ω	19	p0=0.9 p1=12.2 q=99.0	-1715.98
						(p1=0.00001) ω=1.00000
			Hp83	M1a: nearly neutral	17	p0=0.9 p1=0.00001	-2915.89	M2a vs M1a	Not found	0.0013(p= n/s)
						ω0=0.0 ω1=1.0
				M2a: positive selection	19	p0= 1.0 p1=0.0 p2=0.0	-2915.89
						ω0=0.0 ω1=1.0 ω2=1.0
				M7: β	17	p=0.005 q=1.72	-2915.89	M7 vs M8	Not found	–0.0014 (p= n/s)
				M8: β and ω	19	p0=0.9 p1=0.005 q=2.3	-2915.89
						(p1=0.00001) ω=1.0
			Hsc70-1	M1a: nearly neutral	17	p0= 0.9 p1=0.00001	-2607.79	M2a vs M1a	Not found	–2.8E-05 (p= n/s)
						ω0=0.06 ω1=1.0
				M2a: positive selection	19	p0=0.9 p1=0.00001 p2=0.00003	-2607.79
						ω0=0.06 ω1=1.0 ω2=1.0
				M7: β	17	p=7.08 q=99.0	-2607.79	M7 vs M8	Not found	–0.014 (p= n/s)
				M8: β and ω	19	p0=0.9 p1=0.19 q=2.4	-2607.8
						(p1=0.00001) ω=1.0
			Hsc70-3	M1a: nearly neutral	17	p0=0.9 p1=0.00001	-2645.07	M2a vs M1a	Not found	0.0018 (p= n/s)
						ω0=0.0 ω1=1.0
				M2a: positive selection	19	p0=1.0 p1=0.0 p2=0.0	-2645.07
						ω0=0.0 ω1=1.0 ω2=1.0
				M7: β	17	p-0.005 q=1.5	-2645.07	M7 vs M8	Not found	–0.0016 (p= n/s)
				M8: β and ω	19	p0=0.9 p1=0.005 q=2.25	-2645.07
						(p1=0.00001)ω=1.0
			krimp	M1a: nearly neutral	17	p0=0.9 p1=0.00001	-3841.54	M2a vs M1a	Not found	1E-05 (p= n/s)
						ω0=0.49 ω1=1.0
				M2a: positive selection	19	p0=1.0 p1=0.0 p2=0.0	-3841.54
						ω0=0.49 ω1=1.0 ω2=1.0
				M7: β	17	p=97.1 q=98.9	-3841.54	M7 vs M8	Not found	–1E-05 (p= n/s)
				M8: β and ω	19	p0=0.9 p1=97.2 q=99.0	-3841.54
						(p1=0.00001) ω=1.0
			mael	M1a: nearly neutral	17	p0=0.9 p1=0.00001	-2000.77	M2a vs M1a	Not found	2E-05 (p= n/s)
						ω0=0.14 ω1=1.0
				M2a: positive selection	19	p0=1.0 p1=0.0 p2=0.0	-2000.77
						ω0=0.14 ω1=1.0 ω2=1.0
				M7: β	17	p=16.3 q=99.0	-2000.77	M7 vs M8	Not found	–2E-05 (p= n/s)
				M8: β and ω	19	p0=0.9 p1=16.3 q=99.0	-2000.77
						(p1 = 0.00001) w = 1.0
			mino	M1a: nearly neutral	17	p0=0.9 p1=0.094	-3834.69	M2a vs M1a	710	0.14 (p= n/s)
						ω0=0.0 ω1=1.0
				M2a: positive selection	19	p0=0.93 p1=0.0 p2=0.06	-3834.62
						ω0=0.0 ω1=1.0 ω2=1.5
				M7: β	17	p=0.00825 q=0.1	-3834.71	M7 vs M8	710	0.18 (p= n/s)
				M8: β and ω	19	p0=0.93 p1=0.005 q=0.8	-3834.62
						(p1=0.06) ω=1.5
			Mt2	M1a: nearly neutral	17	p0=0.6 p1=0.3	-1593.52	M2a vs M1a	291	0.046 (p= n/s)
						ω0=0.16 ω1=1.0
				M2a: positive selection	19	p0=0.9 p1=0.0 p2=0.004	-1593.5
						ω0=0.41 ω1=1.0 ω2=10.3
				M7: β	17	p=0.27 q=0.34	-1593.52	M7 vs M8	291	0.048 (p= n/s)
				M8: β and ω	19	p0=0.99 p1=69.46 q=99.0	-1593.5
						(p1==0.004)ω=10.3
			Panx	M1a: nearly neutral	17	p0=0.9 p1=0.00001	-2369.45	M2a vs M1a	Not found	1.4E-05 (p= n/s)
						ω0=0.3 ω1=1.0
				M2a: positive selection	19	p0=1.0 p1=0.0 p2=0.0	-2369.45
						ω0=0.31 ω1=1.0 ω2=1.0
				M7: β	17	p=45.46 q=99.0	-2369.45	M7 vs M8	Not found	–1.8E-05 (p= n/s)
				M8: β and ω	19	p0=0.9 p1=45.5 q=99.0	-2369.45
						(p1=0.00001) ω=1.0
			piwi	M1a: nearly neutral	17	p0=0.9 p1=0.00001	-3682.2	M2a vs M1a	Not found	0.0001 (p= n/s)
						ω0=0.04 ω1=1.0
				M2a: positive selection	19	p0=1.0 p1=0.0 p2=0.0	-3682.2
						ω0=0.04 ω1=1.0 ω2=1.0
				M7: β	17	p=4.4 q=99.0	-3682.2	M7 vs M8	Not found	–0.0001 (p= n/s)
				M8: β and ω	19	p0=0.99999 p1=4.4 q=99.0	-3682.2
						(p1=0.00001) ω=1.0
			shu	M1a: nearly neutral	17	p0=0.85 ω1=0.14	-1914.93	M2a vs M1a	69, 93, 211	2.27 (p= n/s)
						ω0=0.0 ω1=1.0
				M2a: positive selection	19	p0=0.99 ω1=0.0 ω2=0.005	-1913.8
						ω0=0.1 ω1=1.0 ω2=26.5
				M7: β	17	p=0.01245 q=0.06	-1915.09	M7 vs M8	69, 93, 101, 211, 218, 395	2.58 (p= n/s)
				M8: β and ω	19	p0=0.9 p1=1.5 q=12.03	-1913.8
						(p1=0.004) ω=27.8
			SoYb	M1a: nearly neutral	17	p0=0.6 p1=0.38	-7645	M2a vs M1a	15, 241, 399, 498, 539, 916, 1290, 1292, 1322, 1327	1.53 (p= n/s)
						ω0=0.0 ω1=1.0
				M2a: positive selection	19	p0=0.9 p1=0.0 p2=0.02	-7644.23
						ω0=0.29 ω1=1.0 ω2=5.6
				M7: β	17	p=0.005 q=0.007	-7645.03	M7 vs M8	15, 241, 399, 498, 539, 916, 1290, 1292, 1322, 1327	1.58 (p= n/s)
				M8: β and ω	19	p0=0.9 p1=40.07 q=96.1	-7644.23
						(p1=0.02) ω=5.6
			spinE	M1a: nearly neutral	17	p0=0.9 p1=0.00001	-6288.77	M2a vs M1a	Not found	0.0001 (p= n/s)
						ω0=0.09 ω1=1.0
				M2a: positive selection	19	p0=1.0 p1=0.0 p2=0.0	-6288.77
						ω0=0.09 ω1=1.0 ω2=1.0
				M7: β	17	p=9.9 q=99.0	-6288.78	M7 vs M8	Not found	–0.0001 (p= n/s)
				M8: β and ω	19	p0=0.9 p1=9.9 q=99.0	-6288.78
						(p1=0.00001) ω=1.0
			squ	M1a: nearly neutral	17	p0=0.9 p1=0.00001	-803.821	M2a vs M1a	Not found	6E-06 (p= n/s)
						ω0=0.33 ω1=1.0
				M2a: positive selection	19	p0=1.0 p1=0.0 p2=0.0	-803.821
						ω0=0.33 ω1=1.0 ω2=1.0
				M7: β	17	p=50.2 q=99.0	-803.822	M7 vs M8	Not found	–1.8E-05 (p= n/s)
				M8: β and ω	19	p0=0.9 p1=50.27 q=99.0	-803.822
						(p1=0.00001) ω=1.0
			tapas	M1a: nearly neutral	17	p0=0.85 p1=0.14	-5889.68	M2a vs M1a	134	0 (p= n/s)
						ω0=0.0073 ω1=1.0
				M2a: positive selection	19	p0=0.85 p1=0.09 p2=0.05	-5889.68
						ω0=0.007 ω1=1.0 ω2=1.0
				M7: β	17	p=0.014 q=0.08	-5889.68	M7 vs M8	134	0.012 (p= n/s)
				M8: β and ω	19	p0=0.86 p1=0.036 q=2.2	-5889.68
						(p1=0.13) ω=1.0
			tej	M1a: nearly neutral	17	p0=0.74 p1=0.25	-2448.1	M2a vs M1a	160, 175, 415	0.28 (p= n/s)
						ω0=0.0 ω1=1.0
				M2a: positive selection	19	p0=0.81 p1=0.0 p2=0.18	-2447.95
						ω0=0.0 ω1=1.0 ω2=1.4
				M7: β	17	p=0.005 q=0.014	-2448.19	M7 vs M8	160, 175, 415	0,47(p= n/s)
				M8: β and ω	19	p0=0.81 p1=0.005 q=0.98	-2447.95
						(p1=0.18) ω=1.46
			vret	M1a: nearly neutral	17	p0=0.84 p1=0.15	-3047.31	M2a vs M1a	632	0.02 (p= n/s)
						ω0=0.0 ω1=1.0
				M2a: positive selection	19	p0=0.86 p1=0.06 p2=0.06	-3047.3
						ω0=0.0 ω1=1.0 ω2=1.27
				M7: β	17	p=0.017 q=0.09	-3047.36	M7 vs M8	632	0.11 (p= n/s)
				M8: β and ω	19	p0=0.86 p1= 0.005 q=1.53	-3047.3
						(p1=0.13) ω=1.16
			zuc	M1a: nearly neutral	17	p0=0.43 p1=0.56	-1118.59	M2a vs M1a	29	0.05 (p= n/s)
						ω0=0.0 ω1=1.0
				M2a: positive selection	19	p0=0.53 p1=0.0 p2=0.46	-1118.56
						ω0=0.0 ω1=1.0 ω2=1.29
				M7: β	17	p=0.01 q=0.015	-1118.6	M7 vs M8	29	0.07 (p= n/s)
				M8: β and ω	19	p0=0.53 p1=0.005 q=2.04	-1118.56
						(p1=0.46) ω=1.29
